# Supplementary material for: The Staphylococcus aureus Network Adaptive Platform Trial Protocol: New Tools for an Old Foe
Source: Clin Infect Dis. 2022 Jun 19;75(11):2027–34. doi: 10.1093/cid/ciac476 (PMC9710697; doi:10.1093/cid/ciac476)
Supplement: ciac476_Supplementary_Data [file ciac476_supplementary_data.zip]

Archive with 6 entries (6 files):
- SNAP Adjunctive Treatment Domain-Specific Appendix.pdf
- SNAP Core Protocol_v1.0_01JUNE2021.pdf
- SNAP EOS Domain-Specific Appendix.pdf
- SNAP MRSA Domain-Specific Appendix.pdf
- SNAP PICF- ADULT PROVIDING OWN CONSENT_v1.0_01JUNE2021.pdf
- SNAP PSSA_MSSA Backbone Domain-Specific Appendix.pdf
